# Supplementary material for: Topographic heterogeneity lengthens the duration of pollinator resources
Source: Ecol Evol. 2020 Aug 10;10(17):9301–12. doi: 10.1002/ece3.6617 (PMC7487246; doi:10.1002/ece3.6617)
Supplement: Supplementary file 3 — Table S1 [file ECE3-10-9301-s003.xlsx]

## Sheet: Sheet1
SI Table 1 - Site by year extension metrics
Duration of season and extension metrics. Average number of days of flowering
in plots on south facing, north facing, and combined slopes at each site in every
year. Days and percentage extension in flowering time (calculated as:
(Combined-Longer)/Longer) at all sites for (A) all pollinator resources, as well as
(B) after removal of species turnover (limited to only including species present .
on both aspects of a site each year).
(C) Metrics split by species. Average number of days of flowering for species
on south facing, north facing, and combined slopes at a site. Duration is defined
as number of days from mean start dates (at least 5% in flower) to mean end
dates (at least 95% in flower) within each species (averaged cross species for each
site/aspect combination). Percentage extension in flowering time is calculated as:
((Combined-Longer)/Longer) for each species.
A) Community - all resources				Mean	Mean Days	Mean
YEAR	SITE	Mean South	Mean North	Combined	Extension	Extension
2015	BH	57	46.3	60.3	3.33	0.0585
2015	DP	54	42.3	54	0	0
2015	FR	45.7	49.7	49.7	0	0
2015	TP	50.7	55.3	69.7	14.3	0.259
2016	BH	65.7	49.7	65.7	0	0
2016	DP	54.3	52.3	61.3	7	0.129
2016	FR	42.3	46	51.7	5.67	0.123
2016	TP	52	63.3	79.7	16.3	0.258
2017	BH	76.7	47.7	76.7	0	0
2017	DP	65	44.3	72	7	0.108
2017	FR	53	50	67.3	14.3	0.27
2017	TP	50	52.3	64.3	12	0.229
2018	BH	58	42.7	58	0	0
2018	DP	58.3	54	68	9.67	0.166
2018	FR	60.7	51.7	63.3	2.67	0.044
2018	TP	53	55.7	72	16.3	0.293
B) Community - No Turnover				Mean	Mean Days	Mean
YEAR	SITE	Mean South	Mean North	Combined	Extension	Extension
2015	BH	48.6667	48	52	3.33333	0.0684932
2015	DP	41.3333	40	50	8.66667	0.209677
2015	FR	49	49.6667	53	3.33333	0.0671141
2015	TP	23.3333	45	45	0	0
2016	BH	54.3333	56.6667	56.6667	0	0
2016	DP	64.3333	55.3333	64.3333	0	0
2016	FR	49.6667	43.6667	49.6667	0	0
2016	TP	38.3333	47.6667	47.6667	0	0
2017	BH	37	64	64	0	0
2017	DP	58.3333	35.6667	60.6667	2.33333	0.04
2017	FR	53	35.6667	53	0	0
2017	TP	15	34.6667	34.6667	0	0
2018	BH	40.3333	52.6667	52.6667	0	0
2018	DP	61.3333	52.3333	68	6.66667	0.108696
2018	FR	60.6667	44.3333	60.6667	0	0
2018	TP	36	44	44	0	0
C) SPECIES				Mean	Mean Days	Mean
YEAR	SITE	Mean South	Mean North	Combined	Extension	Extension
2015	BH	19	35.2	38.3	2.92	0.086
2015	DP	10.1	17.6	26	5.83	0.255
2015	FR	26.3	32.5	35	1.57	0.0308
2015	TP	12.5	17.4	23.4	5.38	0.215
2016	BH	18.7	21.3	29.1	3.47	0.204
2016	DP	13.9	20.7	26.7	2.97	0.211
2016	FR	22.7	30.5	36.1	0.738	0.0148
2016	TP	11.4	17	22.9	2.5	0.151
2017	BH	20.4	21.4	30.2	4.07	0.18
2017	DP	14.8	16.6	26	6.28	0.278
2017	FR	25.6	25.5	35.1	1.4	0.0583
2017	TP	8.56	15.4	18.7	0.815	0.0494
2017	TT	25.7	22	30.9	5.25	0.22
2018	BH	20.2	19.5	30.2	4.69	0.15
2018	DP	28.4	21.8	35.5	6.65	0.234
2018	FR	26.8	31.1	39.2	5.65	0.173
2018	TP	11.4	17.9	23.6	4.48	0.21
