# Supplementary material for: Topographic heterogeneity lengthens the duration of pollinator resources
Source: Ecol Evol. 2020 Aug 10;10(17):9301–12. doi: 10.1002/ece3.6617 (PMC7487246; doi:10.1002/ece3.6617)
Supplement: Supplementary file 4 — Table S2 [file ECE3-10-9301-s004.xlsx]

## Sheet: Sheet1
SI Table 2 - Site by year extension metrics
Testing aspect, site, and year interaction effects on flowering time. Testing the inclusion of interactions (3 way and pairwise) as a fixed effects in linear regression models,
against simplified models with interactions removed. Models include dates (Start [day of 1st 5% flowering], Mid-flowering [day of 50% flowering], and End [day of last 5% flowering])
as dependant variables, with Aspect (A), year (Y), and site (S) as fixed effects. F ratios, P value and asterisks (p < 0.001 ***, p < 0.01 **, p < 0.05 *) indicate significance of
including aspect in the model, as determined by testing the full model against a the null model with aspect removed. Residual degrees of freedom (Res.Df), Residual sum of
squares (RSS), Degrees of freedom (Df), Sum of Squares (Sum of Sq) are also reported.
Phenology Measure	Interaction test	Model	Res.Df	RSS	DF	Sum of Sq	F Ratio	p value	Significance level
Start (5% flowering)			64	2868
	3 way	null (A+Y+S+A:Y+S:A+ S:Y)
		A+Y+S+A:Y+S:A+S:Y + S:A:Y	73	3173.7	-9	-305.75	0.7581	0.65	NS
	Site x Year	null (A +Y+S)	88	5366.6
		A+Y+S + S:Y	79	4229.8	9	1136.8	2.359	0.02	*
	Apect x Year	null (A +Y+S)	88	5366.6
		A+Y+S + A:Y	85	4899.6	3	467	2.7006	0.05	.
	Apect x Site	null (A +Y+S)	88	5366.6
		A+Y+S + A:S	85	4777.5	3	589.08	3.4936	0.02	*
Mid (50% flowering)	3 way	null (A+Y+S+A:Y+S:A+ S:Y)	64	3794.7
		A+Y+S+A:Y+S:A+S:Y + S:A:Y	73	4248.2	-9	-453.54	0.85	0.57
	Site x Year	null (A +Y+S)	88	8473.6
		A+Y+S + S:Y	79	7112.6	9	1361	1.68	0.11
	Apect x Year	null (A +Y+S)	88	8473.6
		A+Y+S + A:Y	85	8161.1	3	312.54	1.08	0.36
	Apect x Site	null (A +Y+S)	88	8473.6
		A+Y+S + A:S	85	5921.8	3	2551.9	12.21	<0.001	***
End (95% flowering)	3 way	null (A+Y+S+A:Y+S:A+ S:Y)	64	5051.3
		A+Y+S+A:Y+S:A+S:Y + S:A:Y	73	5397.2	-9	-345.84	0.49	0.88
	Site x Year	null (A +Y+S)	88	11124.2
		A+Y+S + S:Y	79	9189.1	9	1935.2	1.85	0.07	.
	Apect x Year	null (A +Y+S)	88	11124
		A+Y+S + A:Y	85	11041	3	83.45	0.21	0.89
	Apect x Site	null (A +Y+S)	88	11124.2
		A+Y+S + A:S	85	7415.8	3	3708.4	14.17	<0.001	***
